# Supplementary material for: A Computationally Constructed lncRNA-Associated Competing Triplet Network in Clear Cell Renal Cell Carcinoma
Source: Dis Markers. 2022 Nov 17;2022:8928282. doi: 10.1155/2022/8928282 (PMC9691318; doi:10.1155/2022/8928282)
Supplement: Supplementary Materials — Table S1: the list of upregulated lncRNAs in ccRCC. Table S2: the list of downregulated lncRNAs in ccRCC. Table S3: the list of upregulated mRNAs in ccRCC. Table S4: the list of downregulated mRNAs in ccRCC. Table S5: the list of upregulated miRNAs in ccRCC. Table S6: the list of downregulated miRNAs in ccRCC. Table S7: the list of top 100 dysregulated (50 upregulated and 50 downregulated) lncRNAs in consistent with Figure 1. Table S8: the list of genes coexpressed with HOTTIP in ccRCC. [file 8928282.f1.zip]

Archive with 8 entries (8 files):
- 8928282.f1/Table S1 (1).docx
- 8928282.f1/Table S2 (1).docx
- 8928282.f1/Table S3 (1).docx
- 8928282.f1/Table S4 (1).docx
- 8928282.f1/Table S5 (1).docx
- 8928282.f1/Table S6 (1).docx
- 8928282.f1/Table S7 (1).docx
- 8928282.f1/Table S8.docx
